# Supplementary material for: Co-existence of antibiotic resistance and virulence factors in carbapenem resistant Klebsiella pneumoniae clinical isolates from Alexandria, Egypt
Source: BMC Microbiol. 2024 Nov 11;24:466. doi: 10.1186/s12866-024-03600-1 (PMC11552214; doi:10.1186/s12866-024-03600-1)
Supplement: Supplementary file 2 — Supplementary Material 2 [file 12866_2024_3600_MOESM2_ESM.xlsx]

## Sheet: Sheet1
Serial	Sample Type	AST
		Ticarcillin		Ticarcillin/clavulanic		piperacillin		piperacillin/Tazobactam		ceftazidime		cefipime			Azetronam		imipenem				Meropenem				Ertapenem			Doripenem		amikacin			Gentamicin			Tobramycin			ciprofloxacin			colistin				trimethoprim/sulfamethoxazole		Ampicillin
		MIC	Interp	MIC	Interp	MIC	Interp	MIC	Interp	MIC	Interp	MIC	Zone	Interp	MIC	Interp	vitek	MIC	Zone	Interp	vitek	MIC	Zone	Interp	MIC	Zone	Interp	Zone	Interp	MIC	Zone	Interp	MIC	Zone	Interp	MIC	Zone	Interp	MIC	Zone	Interp	vitek	MIC	disc elution	Interp	MIC	Interp	Zone	Interp
1	Blood	≥128	R	≥128	R	≥128	R	≥128	R	≥64	R	≥64	11	R	≥64	R	≥16	>64	10	R	≥16	>64	0	R	>64	0	R	8	R	≥64	16	R	≥16	7	R	≥16	10	R	≥4	21	R	≥ 16	1	1	S	≥ 320	R	0	R
2	Mini BAL	≥128	R	≥128	R	≥128	R	≥128	R	≥64	R	≥64	0	R	≥64	R	≥16	>64	0	R	≥16	>64	0	R	>64	0	R	9	R	≥64	0	R	4	0	I	≥16	0	R	≥4	0	R	≥ 16	32	>4	R	≥ 320	R	0	R
3	Sputum	≥128	R	≥128	R	≥128	R	≥128	R	≥64	R	≥64	0	R	≥64	R	≥16	>64	0	R	≥16	>64	0	R	>64	0	R	8	R	≥64	0	R	8	0	R	≥16	0	R	≥4	0	R	≥ 16	16	>4	R	≥ 320	R	0	R
4	Mini BAL	≥128	R	≥128	R	≥128	R	≥128	R	≥64	R	≥64	0	R	≥64	R	≥16	>64	9	R	≥16	>64	0	R	>64	0	R	0	R	≥64	0	R	≥16	0	R	≥16	0	R	≥4	0	R	≥ 16	64	>4	R	≥ 320	R	0	R
5	Blood	≥128	R	≥128	R	≥128	R	≥128	R	≥64	R	≥64	0	R	≥64	R	≥16	>64	0	R	≥16	>64	0	R	>64	0	R	8	R	≥64	0	R	≥16	0	R	≥16	0	R	≥4	0	R	≤0.5	>64	>4	R	≤ 20	S	0	R
6	Blood	≥128	R	≥128	R	≥128	R	≥128	R	≥64	R	≥64	0	R	≥64	R	≥16	>64	10	R	≥16	>64	0	R	>64	0	R	21	I	16	15	I	≥16	0	R	≥16	0	R	1	19	I	≥ 16	8	>4	R	≥ 320	R	0	R
7	Aspirate	≥128	R	≥128	R	≥128	R	≥128	R	≥64	R	≥64	0	R	≥64	R	≥16	>64	0	R	≥16	>64	0	R	>64	0	R	8	R	≥64	0	R	≥16	0	R	≥16	0	R	≥4	0	R	≥ 16	32	>4	R	≥ 320	R	0	R
8	Blood	≥128	R	≥128	R	≥128	R	≥128	R	≥64	R	≥64	0	R	≥64	R	≥16	>64	0	R	≥16	>64	0	R	>64	0	R	8	R	≥64	0	R	4	0	I	≥16	0	R	≥4	0	R	≥ 16	16	>4	R	≥ 320	R	0	R
9	Blood	≥128	R	≥128	R	≥128	R	≥128	R	≥64	R	≥64	9	R	≥64	R	≥16	>64	0	R	≥16	>64	0	R	>64	0	R	0	R	32	14	R	≥16	0	R	≥16	0	R	1	16	I	≥ 16	4	>4	R	≥ 320	R	0	R
10	Blood	≥128	R	≥128	R	≥128	R	≥128	R	≥64	R	≥64	9	R	32	R	≥16	>64	0	R	≥16	>64	0	R	>64	0	R	8	R	16	12	I	≥16	0	R	≥16	0	R	2	15	R	≥ 16	16	>4	R	≥ 320	R	0	R
11	Blood	≥128	R	≥128	R	≥128	R	≥128	R	≥64	R	≥64	0	R	≥64	R	≥16	>64	9	R	≥16	>64	0	R	>64	0	R	8	R	≥64	0	R	≥16	0	R	≥16	0	R	≥4	0	R	≤0.5	2	1	S	40	S	0	R
12	Blood	≥128	R	≥128	R	≥128	R	≥128	R	≥64	R	≥64	0	R	≥64	R	≥16	>64	8	R	≥16	>64	0	R	>64	0	R	0	R	≥64	0	R	≥16	0	R	≥16	0	R	≥4	0	R	≥ 16	8	>4	R	≥ 320	R	0	R
13	Blood	≥128	R	≥128	R	≥128	R	≥128	R	≥64	R	≥64	0	R	≥64	R	≥16	>64	0	R	≥16	>64	0	R	>64	0	R	7	R	16	12	I	4	17	I	≥16	7	R	≥4	0	R	≤0.5	0.5	1	S	≤ 20	S	0	R
14	Swab	≥128	R	≥128	R	≥128	R	≥128	R	≥64	R	≥64	0	R	≥64	R	≥16	>64	0	R	≥16	>64	0	R	>64	0	R	0	R	≥64	0	R	≥16	0	R	≥16	0	R	≥4	0	R	≥ 16	8	>4	R	≥ 320	R	0	R
15	Swab	≥128	R	≥128	R	≥128	R	≥128	R	≥64	R	≥64	0	R	≥64	R	≥16	>64	0	R	≥16	>64	0	R	>64	0	R	7	R	16	0	I	≤ 1	0	S	≥16	0	R	≥4	0	R	≤0.5	2	1	S	≥ 320	R	0	R
16	Blood	≥128	R	≥128	R	≥128	R	≥128	R	≥64	R	≥64	0	R	≥64	R	≥16	>64	0	R	≥16	>64	0	R	>64	0	R	8	R	16	15	I	4	16	I	≥16	6	R	≥4	0	R	≤0.5	16	>4	R	≥ 320	R	0	R
17	Blood	≥128	R	≥128	R	≥128	R	≥128	R	≥64	R	≥64	0	R	≥64	R	≥16	>64	0	R	≥16	>64	0	R	>64	0	R	8	R	≥64	0	R	≥16	0	R	≥16	0	R	≥4	0	R	≥ 16	2	2	s	≥ 320	R	0	R
18	Blood	≥128	R	≥128	R	≥128	R	≥128	R	≥64	R	≥64	7	R	≥64	R	≥16	>64	11	R	≥16	>64	0	R	>64	0	R	22	I	≥64	0	R	≥16	0	R	≥16	0	R	≥4	20	R	≥ 16	8	>4	R	≥ 320	R	0	R
19	Blood	≥128	R	≥128	R	≥128	R	≥128	R	≥64	R	≥64	10	R	≥64	R	≥16	>64	14	R	≥16	>64	10	R	>64	0	R	19	R	16	15	I	≥16	6	R	≥16	8	R	1	20	I	≥ 16	8	>4	R	≥ 320	R	0	R
20	Urine	≥128	R	≥128	R	≥128	R	≥128	R	≥64	R	≥64	0	R	≥64	R	≥16	>64	12	R	≥16	16	0	R	>64	0	R	20	I	32	10	R	4	0	I	≥16	0	R	≥4	14	R	≤0.5	2	1	S	≥ 320	R	0	R
21	Urine	≥128	R	≥128	R	≥128	R	≥128	R	≥64	R	≥64	0	R	≥64	R	≥16	>64	12	R	≥16	>64	0	R	˂0.25	25	S	25	S	≥64	17	R	≥16	18	R	≥16	10	R	≥4	0	R	≤0.5	2	2	S	40	S	0	R
22	Urine	≥128	R	≥128	R	≥128	R	≥128	R	≥64	R	≥64	0	R	≥64	R	≥16	>64	0	R	≥16	>64	0	R	>64	0	R	9	R	≥64	0	R	≥16	0	R	≥16	0	R	≥4	0	R	≤0.5	2	1	S	≥ 320	R	0	R
23	Blood	≥128	R	≥128	R	≥128	R	≥128	R	≥64	R	≥64	0	R	≥64	R	≥16	>64	0	R	≥16	>64	0	R	4	18	R	25	S	8	15	I	≤ 1	19	S	≥16	7	R	≥4	0	R	≤0.5	2	1	S	≥ 320	R	0	R
24	Aspirate	≥128	R	≥128	R	≥128	R	≥128	R	≥64	R	≥64	0	R	≥64	R	≥16	>64	0	R	≥16	>64	0	R	>64	0	R	0	R	≥64	0	R	≥16	0	R	≥16	0	R	≥4	0	R	≤0.5	2	1	S	≥ 320	R	0	R
25	Urine	≥128	R	≥128	R	≥128	R	≥128	R	≥64	R	≥64	0	R	≥64	R	≥16	>64	0	R	≥16	>64	0	R	>64	0	R	0	R	≥64	0	R	≥16	0	R	≥16	0	R	≥4	0	R	≤0.5	2	1	S	≥ 320	R	0	R
26	Blood	≥128	R	≥128	R	≥128	R	≥128	R	≥64	R	≥64	0	R	≥64	R	≥16	>64	0	R	≥16	>64	0	R	>64	0	R	7	R	≥64	0	R	≥16	0	R	≥16	0	R	≥4	0	R	≤0.5	1	2	S	≥ 320	R	0	R
27	Blood	≥128	R	≥128	R	≥128	R	≥128	R	≥64	R	≥64	0	R	16	R	≥16	>64	0	R	≥16	>64	0	R	>64	0	R	18	R	32	10	R	≤ 1	0	S	2≥16	0	R	≥4	15	R	≤0.5	8	>4	R	≥ 320	R	0	R
28	Aspirate	≥128	R	≥128	R	≥128	R	≥128	R	≥64	R	≥64	0	R	≥64	R	≥16	>64	0	R	≥16	>64	0	R	>64	0	R	20	I	16	10	I	≤ 1	0	S	≥16	0	R	≥4	15	R	≤0.5	>64	>4	R	≤ 20	S	0	R
29	Swab	≥128	R	≥128	R	≥128	R	≥128	R	≥64	R	≥64	0	R	≥64	R	≥16	>64	15	R	8	32	0	R	>64	0	R	9	R	≥64	0	R	4	0	I	≥16	0	R	≥4	0	R	≤0.5	2	1	S	≥ 320	R	0	R
30	Urine	≥128	R	≥128	R	≥128	R	≥128	R	≥64	R	≥64	0	R	≥64	R	≥16	>64	0	R	≥16	>64	0	R	4	13	R	19	R	32	12	R	4	15	I	≥16	7	R	≥4	0	R	≤0.5	2	1	S	≥ 320	R	0	R
31	Blood	≥128	R	≥128	R	≥128	R	≥128	R	≥64	R	≥64	0	R	≥64	R	≥16	>64	0	R	≥16	>64	0	R	4	18	R	25	S	32	10	R	4	16	I	≥16	0	R	≥4	0	R	≤0.5	1	2	S	≥ 320	R	0	R
32	Swab	≥128	R	≥128	R	≥128	R	≥128	R	≥64	R	≥64	0	R	≥64	R	≥16	>64	14	R	≥16	>64	0	R	>64	0	R	12	R	≥64	0	R	4	0	I	≥16	0	R	≥4	0	R	≤0.5	1	2	S	≥ 320	R	0	R
33	Blood	≥128	R	≥128	R	≥128	R	≥128	R	≥64	R	≥64	0	R	≥64	R	≥16	>64	0	R	≥16	>64	0	R	>64	0	R	19	R	≥64	0	R	≥16	0	R	≥16	0	R	1	22	I	≤0.5	1	2	S	≤ 20	S	0	R
34	Blood	≥128	R	≥128	R	≥128	R	≥128	R	≥64	R	≥64	0	R	16	R	8	>64	10	R	≥16	>64	0	R	>64	0	R	20	I	≥64	0	R	8	0	R	≥16	0	R	1	22	I	≤0.5	1	2	S	≥ 320	R	0	R
35	Blood	≥128	R	≥128	R	≥128	R	≥128	R	≥64	R	≥64	0	R	≥64	R	≥16	>64	0	R	≥16	>64	0	R	>64	0	R	0	R	≥64	0	R	≥16	0	R	≥16	0	R	≥4	0	R	≤0.5	1	1	S	≥ 320	R	0	R
36	Blood	≥128	R	≥128	R	≥128	R	≥128	R	≥64	R	≥64	0	R	≥64	R	≥16	>64	5	R	≥16	>64	0	R	>64	0	R	15	R	16	11	I	≤ 1	17	S	≥16	5	R	≥4	13	R	≤0.5	2	1	S	≤ 20	S	0	R
37	Blood	≥128	R	≥128	R	≥128	R	≥128	R	≥64	R	≥64	0	R	≥64	R	≥16	>64	0	R	≥16	>64	0	R	>64	0	R	22	I	≥64	0	R	≥16	0	R	≥16	0	R	≥4	0	R	≤0.5	1	1	S	≥ 320	R	0	R
38	Blood	≥128	R	≥128	R	≥128	R	≥128	R	≥64	R	≥64	10	R	16	R	8	>64	9	R	≥16	>64	10	R	>64	8	R	26	S	≥64	11	R	≤ 1	19	S	8	9	R	1	22	I	≤0.5	1	1	S	≥ 320	R	0	R
39	Blood	≥128	R	≥128	R	≥128	R	≥128	R	≥64	R	≥64	11	R	≥64	R	≥16	>64	14	R	≥16	>64	9	R	>64	0	R	30	S	16	15	I	≥16	0	R	≥16	7	R	1	22	I	≤0.5	1	1	S	≤ 20	S	0	R
40	Blood	≥128	R	≥128	R	≥128	R	≥128	R	≥64	R	≥64	0	R	≥64	R	≥16	>64	0	R	≥16	>64	0	R	>64	0	R	10	R	≥64	0	R	≥16	0	R	≥16	0	R	≥4	0	R	≤0.5	2	1	S	≥ 320	R	0	R
41	Blood	≥128	R	≥128	R	≥128	R	≥128	R	≥64	R	≥64	11	R	≥64	R	≥16	>64	15	R	≥16	>64	10	R	>64	10	R	30	S	16	15	I	≥16	0	R	≥16	7	R	1	22	I	≤0.5	2	2	S	≤ 20	S	0	R
42	Blood	≥128	R	≥128	R	≥128	R	≥128	R	≥64	R	16	11	R	≥64	R	8	>64	12	R	≥16	>64	13	R	>64	13	R	20	I	≥64	0	R	≥16	0	R	≥16	0	R	≥4	8	R	≤0.5	1	2	S	≥ 320	R	0	R
43	Blood	≥128	R	≥128	R	≥128	R	≥128	R	≥64	R	≥64	10	R	≥64	R	≥16	>64	12	R	≥16	>64	0	R	>64	0	R	30	S	32	14	R	≥16	0	R	≥16	7	R	1	22	I	≤0.5	1	1	S	≤ 20	S	0	R
44	Blood	≥128	R	≥128	R	≥128	R	≥128	R	≥64	R	≥64	10	R	≥64	R	≥16	>64	14	R	≥16	>64	11	R	>64	0	R	27	S	16	15	I	≥16	0	R	≥16	8	R	1	22	I	≤0.5	1	2	S	≤ 20	S	0	R
45	Blood	≥128	R	≥128	R	≥128	R	≥128	R	≥64	R	≥64	0	R	≥64	R	≥16	>64	0	R	≥16	>64	0	R	>64	0	R	0	R	≥64	0	R	≥16	0	R	≥16	0	R	≥4	0	R	≥ 16	64	>4	R	≥ 320	R	0	R
46	Blood	≥128	R	≥128	R	≥128	R	≥128	R	≥64	R	≥64	0	R	≥64	R	≥16	>64	6	R	≥16	>64	0	R	>64	0	R	0	R	32	12	R	4	17	I	≥16	6	R	≥4	0	R	≤0.5	1	1	S	≥ 320	R	0	R
47	Blood	≥128	R	≥128	R	≥128	R	≥128	R	≥64	R	≥64	0	R	≥64	R	≥16	>64	6	R	≥16	>64	0	R	>64	0	R	0	R	≥64	0	R	≥16	0	R	≥16	0	R	≥4	0	R	≤0.5	1	1	S	≥ 320	R	0	R
48	Sputum	≥128	R	≥128	R	≥128	R	≥128	R	≥64	R	≥64	0	R	≥64	R	≥16	>64	10	R	≥16	>64	0	R	>64	0	R	13	R	≤ 2	23	S	≤ 1	23	S	≤ 1	21	S	≥4	0	R	≥ 16	64	>4	R	≥ 320	R	0	R
49	Blood	≥128	R	≥128	R	≥128	R	≥128	R	≥64	R	≥64	0	R	≥64	R	≥16	>64	11	R	≥16	>64	0	R	>64	0	R	13	R	≥64	0	R	8	0	R	≥16	0	R	≥4	0	R	≥ 16	32	>4	R	≥ 320	R	0	R
50	Blood	≥128	R	≥128	R	≥128	R	≥128	R	≥64	R	≥64	0	R	≥64	R	≥16	>64	7	R	≥16	>64	0	R	>64	22	I	30	S	32	11	R	≤ 1	11	S	≥16	0	R	≥4	0	R	≤0.5	2	1	S	≥ 320	R	0	R
51	Blood	≥128	R	≥128	R	≥128	R	≥128	R	≥64	R	≥64	0	R	≥64	R	≥16	>64	7	R	≥16	>64	0	R	>64	0	R	13	R	≥64	0	R	≥16	0	R	≥16	0	R	≥4	0	R	≤0.5	1	1	S	≥ 320	R	0	R
52	Blood	≥128	R	≥128	R	≥128	R	≥128	R	≥64	R	≥64	0	R	≥64	R	≥16	>64	0	R	≥16	>64	0	R	>64	8	R	30	S	16	13	I	≥16	15	R	≥16	12	R	1	0	I	≤0.5	1	1	S	≤ 20	S	0	R
53	Blood	≥128	R	≥128	R	≥128	R	≥128	R	≥64	R	≥64	0	R	16	R	≥16	>64	11	R	≥16	>64	0	R	>64	0	R	27	S	16	13	I	≤ 1	16	S	≥16	8	R	1	22	I	≤0.5	1	1	S	≥ 320	R	0	R
54	Swab	≥128	R	≥128	R	≥128	R	≥128	R	≥64	R	≥64	0	R	≥64	R	≥16	>64	12	R	≥16	>64	0	R	>64	0	R	13	R	≥64	0	R	2	20	S	8	6	R	≥4	0	R	2	1	1	S	≥ 320	R	0	R
55	Aspirate	≥128	R	≥128	R	≥128	R	≥128	R	≥64	R	≥64	0	R	≥64	R	≥16	>64	0	R	≥16	>64	0	R	>64	0	R	8	R	≥64	0	R	8	0	R	≥16	0	R	≥4	0	R	≥ 16	32	>4	R	≥ 320	R	0	R
56	Blood	≥128	R	≥128	R	≥128	R	≥128	R	≥64	R	≥64	0	R	≥64	R	≥16	>64	10	R	≥16	>64	0	R	>64	0	R	20	I	≥64	0	R	≥16	0	R	≥16	0	R	≥4	9	R	≤0.5	2	1	S	≥ 320	R	0	R
57	Swab	≥128	R	≥128	R	≥128	R	≥128	R	≥64	R	≥64	0	R	≥64	R	≥16	>64	0	R	≥16	>64	0	R	>64	0	R	0	R	≥64	12	R	4	14	I	≥16	0	R	≥4	0	R	≤0.5	1	1	S	≥ 320	R	0	R
58	Swab	≥128	R	≥128	R	≥128	R	≥128	R	≥64	R	≥64	0	R	≥64	R	≥16	>64	11	R	≥16	>64	0	R	>64	0	R	13	R	≥64	0	R	≥16	0	R	≥16	0	R	≥4	0	R	≤0.5	1	1	S	≥ 320	R	0	R
59	Blood	≥128	R	≥128	R	≥128	R	≥128	R	≥64	R	≥64		R	≥64	R	≥16	>64		R	≥16	>64		R	>64	0	R	13	R	≥64	0	R	≥16	0	R	≥16	0	R	≥4	0	R	≤0.5	1	1	S	≥ 320	R	0	R
60	Sputum	≥128	R	≥128	R	≥128	R	≥128	R	≥64	R	≥64	0	R	≥64	R	≥16	>64	10	R	≥16	>64	0	R	>64	0	R	10	R	≥64	0	R	≥16	0	R	≥16	0	R	≥4	0	R	≤0.5	1	1	S	160	R	0	R
61	Blood	≥128	R	≥128	R	≥128	R	≥128	R	≥64	R	≥64	10	R	≥64	R	≥16	>64	15	R	≥16	>64	9	R	>64	0	R	25	S	32	15	R	≥16	8	R	≥16	7	R	≥4	14	R	≤0.5	1	1	S	≥ 320	R	0	R
62	Blood	≥128	R	≥128	R	≥128	R	≥128	R	≥64	R	≥64	8	R	≥64	R	8	>64	20	R	≥16	>64	10	R	>64	10	R	27	S	≥64	0	R	4	0	I	≥16	0	R	1	23	I	≤0.5	1	1	S	≥ 320	R	0	R
63	Aspirate	≥128	R	≥128	R	≥128	R	≥128	R	≥64	R	≥64	0	R	≥64	R	≥16	>64	0	R	≥16	>64	0	R	>64	0	R	0	R	32	13	R	4	15	I	≥16	0	R	≥4	0	R	≤0.5	1	2	S	≥ 320	R	0	R
64	Swab	≥128	R	≥128	R	≥128	R	≥128	R	≥64	R	≥64	0	R	≥64	R	≥16	>64	7	R	≥16	>64	0	R	>64	0	R	12	R	≥64	0	R	≥16	0	R	≥16	0	R	≥4	0	R	≤0.5	64	>4	S	≥ 320	R	0	R
65	Blood	≥128	R	≥128	R	≥128	R	≥128	R	≥64	R	≥64	0	R	≥64	R	≥16	>64	12	R	≥16	>64	0	R	>64	0	R	0	R	≥64	0	R	≥16	0	R	≥16	0	R	≥4	0	R	≤0.5	1	2	S	≤ 20	S	0	R
66	Blood	≥128	R	≥128	R	≥128	R	≥128	R	≥64	R	≥64	8	R	≥64	R	≥16	>64	14	R	≥16	>64	7	R	>64	0	R	30	S	32	15	R	≥16	0	R	≥16	6	R	1	22	I	≤0.5	1	1	S	≤ 20	S	0	R
67	Catheter	≥128	R	≥128	R	≥128	R	≥128	R	≥64	R	≥64	0	R	≥64	R	≥16	>64	11	R	≥16	>64	0	R	32	0	R	13	R	≥64	0	R	≥16	0	R	≥16	0	R	≥4	0	R	≤0.5	1	1	S	≥ 320	R	0	R
68	Swab	≥128	R	≥128	R	≥128	R	≥128	R	≥64	R	≥64	10	R	≥64	R	≥16	>64	18	R	≥16	>64	14	R	>64	10	R	15	R	≥64	0	R	≥16	0	R	≥16	0	R	≥4	9	R	≤0.5	1	1	S	≥ 320	R	0	R
69	Mini BAL	≥128	R	≥128	R	≥128	R	≥128	R	4	I	≥64	0	R	≥64	R	4	16	16	R	≥16	32	0	R	>64	0	R	15	R	≥64	10	R	≤ 1	20	S	≤ 1	19	I	≥4	9	R	≤0.5	1	1	S	≤ 20	S	0	R
70	Blood	≥128	R	≥128	R	≥128	R	≥128	R	≥64	R	≥64	0	R	≥64	R	≥16	>64	11	R	≥16	>64	0	R	>64	0	R	9	R	≥64	0	R	8	0	R	≥16	0	R	≥4	0	R	≤0.5	0.5	1	S	≥ 320	R	0	R
71	Blood	≥128	R	≥128	R	≥128	R	≥128	R	≥64	R	≥64	0	R	≥64	R	≥16	>64	9	R	≥16	>64	0	R	>64	0	R	10	R	≥64	0	R	≥16	0	R	≥16	0	R	≥4	0	R	≤0.5	2	1	S	≥ 320	R	0	R
72	Aspirate	≥128	R	≥128	R	≥128	R	≥128	R	≥64	R	≥64	0	R	≥64	R	4	>64	21	R	≥16	>64	14	R	16	10	R	15	R	32	0	R	≤ 1	19	S	≥16	0	R	≥4	0	R	≤0.5	1	1	S	≥ 320	R	0	R
73	Swab	≥128	R	≥128	R	≥128	R	≥128	R	≥64	R	≥64	0	R	≥64	R	≥16	>64	9	R	≥16	>64	0	R	>64	0	R	0	R	≥64	0	R	≥16	0	R	≥16	0	R	≥4	0	R	≤0.5	2	1	S	40	S	0	R
74	Blood	≥128	R	≥128	R	≥128	R	≥128	R	≥64	R	≥64	0	R	≥64	R	≥16	>64	0	R	≥16	>64	0	R	>64	0	R	0	R	≥64	0	R	8	0	R	≥16	0	R	≥4	0	R	≥ 16	8	>4	R	≥ 320	R	0	R
75	Urine	≥128	R	≥128	R	≥128	R	≥128	R	≥64	R	≥64	0	R	≥64	R	≥16	>64	10	R	≥16	>64	0	R	>64	0	R	0	R	≥64	0	R	≥16	0	R	≥16	0	R	≥4	0	R	≥ 16	32	>4	R	≥ 320	R	0	R
76	Blood	≥128	R	≥128	R	≥128	R	≥128	R	≥64	R	≥64	0	R	≥64	R	≥16	>64	9	R	≥16	>64	0	R	>64	0	R	0	R	32	10	R	4	17	I	≥16	0	R	≥4	0	R	≤0.5	1	2	S	≥ 320	R	0	R
77	Swab	≥128	R	≥128	R	≥128	R	≥128	R	≥64	R	≥64	0	R	≥64	R	≥16	>64	15	R	≥16	32	0	R	>64	0	R	13	R	≥64	0	R	≥16	0	R	≥16	0	R	≥4	6	R	≤0.5	2	1	S	≥ 320	R	0	R
78	Blood	≥128	R	≥128	R	≥128	R	≥128	R	≥64	R	≥64	0	R	≥64	R	≥16	>64	14	R	≥16	>64	6	R	>64	8	R	25	S	32	11	R	4	17	I	≥16	6	R	1	20	I	≤0.5	0.5	1	S	≥ 320	R	0	R
79	Sputum	≥128	R	≥128	R	≥128	R	≥128	R	≥64	R	16	8	R	16	R	≥16	>64	17	R	≥16	>64	14	R	>64	13	R	25	S	4	0	S	≥16	0	R	≥16	0	R	1	22	I	≤0.5	0.5	1	S	≥ 320	R	0	R
80	Mini BAL	≥128	R	≥128	R	≥128	R	≥128	R	≥64	R	16	7	R	≤ 1	S	≥16	>64	14	R	8	>64	10	R	1	25	S	20	I	≥64	0	R	≥16	0	R	≥16	0	R	≥4	0	R	≥ 16	>64	>4	R	≥ 320	R	0	R
81	Blood	≥128	R	≥128	R	≥128	R	≥128	R	≥64	R	≥64	0	R	≥64	R	≥16	>64	6	R	≥16	>64	0	R	1	22	S	30	S	≥64	0	R	≥16	0	R	≥16	0	R	≥4	0	R	≤0.5	0.5	1	S	≥ 320	R	0	R
82	Blood	≥128	R	≥128	R	≥128	R	≥128	R	≥64	R	≥64	0	R	≥64	R	≥16	>64	9	R	≥16	>64	0	R	>64	0	R	15	R	≥64	0	R	≥16	0	R	≥16	0	R	≥4	0	R	≤0.5	0.5	2	S	≥ 320	R	0	R
83	Swab	≥128	R	≥128	R	≥128	R	≥128	R	16	R	≥64	0	R	≥64	R	≥16	>64	12	R	≥16	>64	0	R	>64	16	R	20	I	≥64	0	R	≥16	0	R	≥16	0	R	≥4	0	R	≤0.5	1	1	S	≥ 320	R	0	R
84	Aspirate	≥128	R	≥128	R	≥128	R	≥128	R	≥64	R	≥64	0	R	≥64	R	≥16	>64	19	R	≥16	>64	11	R	32	10	R	25	S	≤ 2	20	S	≤ 1	20	S	≤ 1	17	S	1	20	I	≤0.5	0.5	1	S	≤ 20	S	0	R
85	Sputum	≥128	R	≥128	R	≥128	R	≥128	R	≥64	R	≥64		R	≥64	R	≥16	>64		R	≥16	>64		R	>64	18	R	10	R	≥64	0	R	4	17	I	≥16		R	≥4		R	≤0.5	0.5	2	S	≥ 320	R	0	R
86	Mini BAL	≥128	R	≥128	R	≥128	R	≥128	R	≥64	R	≥64	0	R	≥64	R	≥16	>64	0	R	≥16	>64	0	R	>64	17	R	27	S	≥64	0	R	≥16	0	R	≥16	0	R	≥4	0	R	≤0.5	0.5	1	S	160	R	0	R
87	Blood	≥128	R	≥128	R	≥128	R	≥128	R	≥64	R	≥64	0	R	≥64	R	≥16	>64	10	R	≥16	>64	0	R	2	0	R	22	I	≥64	0	R	≥16	0	R	≥16	0	R	≥4	0	R	≤0.5	0.5	1	S	160	R	0	R
88	Swab	≥128	R	≥128	R	≥128	R	≥128	R	≥64	R	≥64	0	R	≥64	R	≥16	>64	17	R	≥16	>64	0	R	>64	0	R	0	R	≥64	0	R	≥16	0	R	≥16	0	R	≥4	7	R	≤0.5	0.5	1	S	≥ 320	R	0	R
89	Urine	≥128	R	≥128	R	≥128	R	≥128	R	≥64	R	≥64	0	R	≥64	R	≥16	>64	7	R	≥16	>64	0	R	>64	0	R	10	R	16	7	I	≥16	0	R	≥16	0	R	≥4	13	R	≥ 16	>64	>4	R	≤ 20	S	0	R
90	Sputum	≥128	R	≥128	R	≥128	R	≥128	R	≥64	R	≥64	0	R	≥64	R	≥16	>64	0	R	≥16	>64	0	R	>64	0	R	10	R	≥64	13	R	≥16	0	R	≥16	0	R	≥4	0	R	≥ 16	>64	>4	R	40	S	0	R
91	Urine	≥128	R	≥128	R	≥128	R	≥128	R	4	I	≥64	0	R	≥64	R	≥16	>64	12	R	≥16	>64	0	R	>64	0	R	10	R	≤ 2	17	S	≤ 1	17	S	≤ 1	16	S	≥4	0	R	≥ 16	64	>4	R	≤ 20	S	0	R
92	Aspirate	≥128	R	≥128	R	≥128	R	≥128	R	≥64	R	≥64	0	R	≥64	R	≥16	>64	10	R	≥16	>64	0	R	>64	0	R	25	S	≥64	0	R	≥16	0	R	≥16	0	R	≥4	7	R	≤0.5	2	1	S	≥ 320	R	0	R
93	Sputum	≥128	R	≥128	R	≥128	R	≥128	R	4	I	≥64	0	R	16	R	8	32	15	R	≥16	32	0	R	>64	0	R	0	R	≥64	0	R	≥16	0	R	≥16	0	R	≥4	0	R	≥ 16	32	>4	R	≤ 20	S	0	R
94	Sputum	≥128	R	≥128	R	≥128	R	≥128	R	≥64	R	≥64	0	R	≥64	R	≥16	>64	6	R	≥16	>64	0	R	>64	0	R	0	R	32	10	R	≥16	0	R	≥16	0	R	≥4	12	R	≤0.5	1	1	S	40	S	0	R
[truncated: 29 more columns]
